# Supplementary material for: MSCs Become Collagen-Type I Producing Cells with Different Phenotype in Allogeneic and Syngeneic Bone Marrow Transplantation
Source: Int J Mol Sci. 2021 May 5;22(9):4895. doi: 10.3390/ijms22094895 (PMC8125797; doi:10.3390/ijms22094895)
Supplement: Supplementary file 1 [file ijms-22-04895-s001.zip]

Archive with 1 entries (1 files):
- ijms-1199972-supplementary.pdf
